# Supplementary material for: Phytochemical Composition of Cranberry (Vaccinium oxycoccos L.) Fruits Growing in Protected Areas of Lithuania
Source: Plants (Basel). 2023 May 13;12(10):1974. doi: 10.3390/plants12101974 (PMC10223228; doi:10.3390/plants12101974)
Supplement: Supplementary file 1 [file plants-12-01974-s001.zip]

Archive with 1 entries (1 files):
- plants-2384192-supplementary.pdf
